# Supplementary material for: Beauvericin potentiates the activity of pesticides by neutralizing the ATP-binding cassette transporters in arthropods
Source: Sci Rep. 2021 May 25;11:10865. doi: 10.1038/s41598-021-89622-5 (PMC8149815; doi:10.1038/s41598-021-89622-5)
Supplement: Supplementary file 2 — Supplementary Table S2. [file 41598_2021_89622_MOESM2_ESM.xlsx]

## Sheet: Cyflumetofen
Beauvericin potentiates the activity of pesticides by neutralizing the ATP-binding cassette transporters in arthropods
Charbel Al Khoury1,*, Nemer Nabil2, Nemer Georges3,4
1Department of Natural Sciences, School of Arts and Sciences, Lebanese American University, Byblos Campus, P.O. Box 36, Byblos, Lebanon
2Department of Agriculture and Food Engineering, Holy Spirit University of Kaslik, P.O. Box 446, Jounieh, Lebanon
3Department of Biochemistry and Molecular Genetics, Faculty of Medicine, American University of Beirut, P.O. Box 110236 Beirut, Lebanon
4Division of Genomics and Translational Biomedicine, College of Health and Life Sciences, Hamad Bin Khalifa University, P.O. Box 34110 Doha, Qatar
Detailed ΔΔCq values and statistics of the ΔCT method for ABC transporter genes. Genes were considered significant when ΔCq values of RNA samples from the pesticide selected strain were different from the ΔCq values of RNA samples from the laboratory suceptible strains of T. urticae at P ≤ 0.05.
Generation	5				10				15				20				25				30				35				40
	Fold change	df	F	P	Fold change	df	F	P	Fold change	df	F	P	Fold change	df	F	P	Fold change	df	F	P	Fold change	df	F	P	Fold change	df	F	P	Fold change	df	F	P
tetur11g04030	1.77 ± 0.3	1	4.236	0.107	2.12 ± 0.3	1	12.79	0.023	3.01 ± 0.3	1	41.214	0.003	4.17 ± 0.5	1	39.602	0.003	6.32 ± 0.7	1	48.551	0.002	10.51 ± 1.2	1	59.173	0.002	23.36 ± 3.2	1	32.507	0.005	36.74 ± 5	1	49.546	0.002
tetur11g04040	2.13 ± 0.2	1	15.442	0.017	2.25 ± 0.3	1	13.275	0.022	3.24 ± 0.3	1	34.502	0.004	4.43 ± 0.5	1	35.775	0.004	6.72 ± 0.8	1	43.2016	0.003	12.03 ± 1.2	1	77.776	0.001	24.84 ± 3.4	1	48.247	0.002	43.08 ± 5.1	1	67.318	0.001
tetur09g04620	1 ± 0.1	1	0	0.991	1.09 ± 0.1	1	0.659	0.462	1.23 ± 0.1	1	1.728	0.259	1.12 ± 0.1	1	0.763	0.432	1.17 ± 0.1	1	1.318	0.315	1.09 ± 0.1	1	0.449	0.54	1.12 ± 0.1	1	0.449	0.54	1.05 ± 0.1	1	0.037	0.875
tetur01g10390	2.2 ± 0.2	1	15.534	0.017	0.25 ± 0.4	1	13.275	0.022	3.01 ± 0.3	1	41.214	0.003	3.3 ± 0.3	1	49.426	0.002	3.62 ± 0.3	1	52.913	0.002	4.24 ± 0.4	1	92.178	0.001	5.14 ± 0.6	1	44.428	0.003	5.46 ± 0.4	1	101.816	0.001
tetur03g09800	2.94 ± 0.2	1	43.981	0.003	3.72 ± 0.3	1	38.613	0.003	4.71 ± 0.6	1	32.486	0.005	6.87 ± 0.8	1	161.667	0	9.38 ± 1.2	1	48.727	0.002	13.5 ± 1.3	1	86.664	0.001	19.92 ± 3.4	1	28.556	0.006	36.61 ± 3.8	1	68.373	0.001
tetur28g01950	2.07 ± 0.1	1	40.752	0.003	2.1 ± 0.3	1	11.797	0.026	2.15 ± 0.3	1	13.784	0.021	2 ± 0.3	1	12.114	0.025	2.39 ± 0.1	1	34.118	0.004	2.87 ± 0.2	1	43.234	0.003	2.63 ± 0.2	1	27.236	0.006	2.69 ± 0.2	1	29.185	0.006
tetur04g04550	1.43 ± 0.1	1	9.358	0.038	1.71 ± 0.1	1	12.949	0.023	2.01 ± 0.2	1	13.171	0.022	2.72 ± 0.2	1	98.178	0.001	3.79 ± 0.2	1	55.155	0.002	4.65 ± 0.2	1	78.884	0.001	5.74 ± 0.2	1	69.444	0.001	6.15 ± 0.4	1	71.421	0.001
tetur09g01930	1.24 ± 0.1	1	1.543	0.282	1.54 ± 0.1	1	12.467	0.025	2.6 ± 0.1	1	91.841	0.001	4.66 ± 0.2	1	62.817	0.001	8.7 ± 0.3	1	62.837	0.001	8.99 ± 0.3	1	40.384	0.0001	9.99 ± 0.4	1	42.643	0.003	9.32 ± 0.4	1	81.166	0.001
tetur37g01090	1.01 ± 0	1	0.021	0.892	1.04 ± 0	1	0.147	0.721	1.35 ± 0.1	1	4.044	0.115	1.17 ± 0.1	1	1.318	0.315	1.02 ± 0	1	0.025	0.883	0.97 ± 0	1	0.192	0.681	1.12 ± 0	1	0.763	0.432	1.03 ± 0	1	0.039	0.854
tetur02g11400	1.12 ± 0	1	0.656	0.463	1.2 ± 0	1	1.557	0.28	1.51 ± 0	1	8.234	0.045	1.83 ± 0	1	11.043	0.029	2.35 ± 0.2	1	17.322	0.014	3.02 ± 0.2	1	32.322	0.005	4.17 ± 0.3	1	39.602	0.003	4.71 ± 0.4	1	32.486	0.005
tetur12g03910	0.99 ± 0.1	1	0.023	0.887	1.06 ± 0	1	0.653	0.464	1.05 ± 0	1	0.07	0.804	0.95 ± 0	1	0.066	0.81	0.96 ± 0	1	0.236	0.653	0.94 ± 0	1	0.076	0.797	1.12 ± 0	1	0.583	0.488	1.03 ± 0	1	0.029	0.872
tetur18g00230	1.09 ± 0	1	0.659	0.462	1.28 ± 0	1	3.356	0.141	1.94 ± 0.1	1	7.477	0.052	2.57 ± 0.1	1	25.545	0.007	3.78 ± 0.1	1	69.211	0.001	5.14 ± 0.2	1	44.428	0.003	7.26 ± 0.3	1	50.901	0.002	10.29 ± 0.4	1	55.581	0.002
tetur21g00940	1.43 ± 0	1	12.601	0.24	1.89 ± 0.1	1	22.675	0.009	2.35 ± 0.1	1	17.322	0.014	3.62 ± 0.2	1	52.913	0.002	4.77 ± 0.2	1	63.154	0.001	7.3 ± 0.3	1	40.212	0.003	9.84 ± 0.4	1	42.26	0.003	15.15 ± 0.6	1	898.835	0.001
tetur03g05300	0.99 ± 0	1	0.006	0.942	1.09 ± 0	1	0.449	0.54	1.54 ± 0	1	12.461	0.024	2.04 ± 0.1	1	15.883	0.016	2.41 ± 0.1	1	14.732	0.018	2.87 ± 0.2	1	43.243	0.003	3.74 ± 0.2	1	25.91	0.007	4.66 ± 0.2	1	62.837	0.001
tetur01g03530	1.06 ± 0	1	0.335	0.594	1.57 ± 0	1	31.934	0.005	2.18 ± 0.1	1	29.722	0.006	2.04 ± 0.1	1	21.721	0.01	4.56 ± 0.2	1	28.185	0.006	5.76 ± 0.3	1	52.775	0.002	8.65 ± 0.4	1	44.892	0.003	11.99 ± 0.5	1	42.908	0.003
tetur01g05940	2.2 ± 01	1	15.534	0.017	3.01 ± 0.1	1	41.214	0.003	3.88 ± 0.2	1	55.655	0.002	5.14 ± 0.3	1	44.428/	0.003	8.54 ± 0.3	1	56.333	0.002	12.88 ± 0.5	1	84.876	0.001	21.85 ± 0.8	1	138.923	0	35.78 ± 1.2	1	64.725	0.001
tetur13g02010	1.18 ± 0	1	1.181	0.338	1.73 ± 0	1	16.4	0.015	2.25 ± 0.1	1	13.275	0.022	3.92 ± 0.1	1	76.783	0.001	6.07 ± 0.3	1	157.271	0	7.23 ± 0.5	1	132.95	0	10.21 ± 0.7	1	138.928/	0	21.71 ± 0.3	1	19070	0
tetur04g06390	1.16 ± 0	1	5.232	0.084	1.12 ± 0	1	0.656	0.463	1.03 ± 0	1	0.031	0.868	1.09 ± 0	1	0.449	0.54	1.14 ± 0	1	1.388	0.304	1.11 ± 0	1	1.05	0.363	0.98 ± 0	1	0.01	0.925	1.28 ± 0	1	1.506	0.287
tetur13g02060	1.18 ± 0	1	1.068	0.36	1.74 ± 0.1	1	8.789	0.041	2.33 ± 0	1	33.206	0.004	3.02 ± 0.1	1	32.322	0.005	3.7 ± 0.1	1	49.285	0.002	4.51 ± 0.1	1	25.985	0.007	5.59 ± 0.4	1	106.487	0	6.63 ± 0.6	1	44.028	0.003

## Sheet: Bifenazate
Generation	5				10				15				20				25				30				35				40
	Fold change	df	F	P	Fold change	df	F	P	Fold change	df	F	P	Fold change	df	F	P	Fold change	df	F	P	Fold change	df	F	P	Fold change	df	F	P	Fold change	df	F	P
tetur11g04030	1.83 ± 0.1	1	8.828	0.041	2.14 ± 0.3	1	27.288	0.006	3 ± 0.5	1	43.027	0.003	4.39 ± 1.05	1	31.24	0.005	6.71 ± 0.7	1	177.416	0	10.3 ± 2.2	1	52.01	0.002	23.36 ± 3.1	1	32.507	0.005	39.37 ± 4.5	1	49.732	0.002
tetur11g04040	2.27 ± 0.3	1	12.72	0.023	2.5 ± 0.2	1	36.631	0.004	3.53 ± 0.6	1	52.351	0.002	4.71 ± 0.6	1	32.486	0.005	5.95 ± 0.9	1	29.698	0.006	13.38 ± 2.1	1	31.979	0.005	26.63 ± 2.6	1	48.518	0.002	40.93 ± 3.07	1	96.181	0.001
tetur09g04620	1.24 ± 0.12	1	1.224	0.331	1.25 ± 0.2	1	1.182	0.338	1.29 ± 0.2	1	1.192	0.336	1.15 ± 0.2	1	0.828	0.414	1.15 ± 0.1	1	0.828	0.414	1.12 ± 0.1	1	0.836	0.412	1.13 ± 0.1	1	0.519	0.511	1.42 ± 0.1	1	4.177	0.11
tetur01g10390	2.23 ± 0.2	1	30.678	0.005	2.14 ± 0.2	1	14.885	0.018	3.04 ± 0.4	1	21.721	0.1	3.42 ± 0.09	1	661.161	0	3.74 ± 0.2	1	28.139	0.006	3.86 ± 0.2	1	101.361	0.001	4.77 ± 0.4	1	63.154	0.001	5.88 ± 0.5	1	69.594	0.001
tetur03g09800	3.55 ± 0.4	1	38.143	0.003	4.45 ± 0.4	1	60.775	0.001	5.29 ± 0.7	1	31.749	0.005	7.17 ± 1.3	1	20.104	0.011	10.64 ± 0.6	1	230.246	0	13.61 ± 1.7	1	49.879	0.002	19.92 ± 2.5	1	28.556	0.006	41.1 ± 3.9	1	65.208	0.001
tetur28g01950	1.23 ± 0.3	1	0.405	0.559	2.56 ± 0.2	1	37.493	0.004	2.01 ± 0.2	1	13.171	0.022	2 ± 0.2	1	12.114	0.025	2.57 ± 0.3	1	25.545	0.007	2.58 ± 0.5	1	8.708	0.042	2.97 ± 0.4	1	23.718	0.008	2.41 ± 0.3	1	14.732	0.018
tetur04g04550	1.78 ± 0	1	11.67	0.025	2.2 ± 0.1	1	15.534	0.017	3.08 ± 0.2	1	46.386	0.02	3.72 ± 0.3	1	38.613	0.003	5 ± 0.4	1	65.156	0.001	7.07 ± 0.6	1	75.055	0.001	9.99 ± 0.3	1	82.447	0.001	12.72 ± 0.4	1	45.826	0.002
tetur09g01930	1.94 ± 0.1	1	7.902	0.048	2.13 ± 0.1	1	25.332	0.007	3.08 ± 0.2	1	46.386	0.002	4.39 ± 0.2	1	31.24	0.005	5.74 ± 0.3	1	69.444	0.001	7.26 ± 0.6	1	50.941	0.002	12.28 ± 0.7	1	116.911	0	16.24 ± 1.2	1	89.678	0.001
tetur37g01090	1.07 ± 0	1	0.288	0.62	1.28 ± 0	1	3.356	0.141	1.44 ± 0.1	1	5.758	0.074	1.55 ± 0.2	1	7.629	0.051	1.48 ± 0.1	1	7.108	0.056	1.41 ± 0.1	1	6.077	0.069	1.55 ± .1	1	7.625	0.051	1.78 ± 0.1	1	11.67	0.027
tetur02g11400	1.28 ± 0.1	1	3.356	0.141	1.47 ± 0.1	1	10.31	0.033	1.85 ± 0.1	1	19.559	0.011	2.4 ± 0.2	1	23.261	0.009	3.02 ± 0.4	1	32.322	0.005	3.32 ± 0.7	1	29.779	0.005	3.81 ± 0.4	1	33.202	0.005	4.38 ± 0.6	1	36.333	0.004
tetur12g03910	1.01 ± 0	1	0.006	0.941	0.95 ± 0	1	0.11	0.757	0.96 ± 0	1	0.165	0.706	1.1 ± 0	1	2.005	0.23	1.24 ± 0	1	1.543	0.282	1.08 ± 0	1	0.785	0.426	1.01 ± 0	1	0.006	0.941	0.9 ± 0	1	0.694	0.452
tetur18g00230	1.09 ± 0	1	0.659	0.462	1.32 ± 0	1	2.862	0.166	2.03 ± 0.1	1	7.64	0.051	2.74 ± 0.1	1	40.785	0.003	4.14 ± 0.2	1	87.756	0.001	5.57 ± 0.3	1	26.193	0.007	8.1 ± 0.5	1	98.351	0.001	10.64 ± 0.7	1	230.246	0
tetur21g00940	1.09 ± 0	1	0.449	0.54	1.73 ± 0	1	16.4	0.015	2.09 ± 0.1	1	18.571	0.013	2.69 ± 0.1	1	24.131	0.008	3.41 ± 0.2	1	21.464	0.01	5.55 ± 0.4	1	28.842	0.006	7.72 ± .4	1	115.622	0	9.12 ± 0.7	1	73.325	0.001
tetur03g05300	1.95 ± 0	1	16.198	0.016	2.5 ± 0.1	1	36.631	0.004	3.75 ± 0.1	1	88.134	0.001	4.71 ± 0.2	1	32.486	0.005	7.79 ± 0.3	1	52.036	0.002	12.08 ± 0.7	1	60.795	0.001	20.55 ± 0.8	1	61.996	0.001	29.06 ± 0.9	1	63.868	0.001
tetur01g03530	1.17 ± 0	1	1.518	0.285	1.68 ± 0	1	39.953	0.003	2.33 ± 0.1	1	33.206	0.004	3.58 ± 0.1	1	24.939	0.008	6.04 ± 0.3	1	50.313	0.002	7.21 ± 0.6	1	113.167	0	10.09 ± .7	1	42.51	0.003	14.89 ± 0.8	1	62.873	0.001
tetur01g05940	2.57 ± 0.1	1	25.545	0.007	3.08 ± 0.2	1	21.126	0.01	3.44 ± 0.3	1	53.579	0.002	4.77 ± 0.4	1	88.555	0.001	9.15 ± 0.6	1	57.338	0.002	12.02 ± 0.7	1	83.853	0.001	21.37 ± 0.9	1	125.904	0	37.65 ± 2.3	1	49.634	0.002
tetur13g02010	1.42 ± 0	1	4.177	0.11	1.8 ± 0	1	15.763	0.017	2.18 ± 0	1	17.428	0.014	2.97 ± 0.1	1	42.807	0.003	3.71 ± 0.1	1	48.534	0.002	4.4 ± 0.2	1	52.887	0.002	6.56 ± 0.3	1	318.595	0	8.83 ± 0.4	1	30.107	0.005
tetur04g06390	1.26 ± 0	1	2.543	0.186	1.15 ± 0	1	2.046	0.226	0.97 ± 0	1	0.045	0.843	1.1 ± 0	1	0.529	0.507	1.03 ± 0	1	0.056	0.825	1.05 ± 0	1	0.245	0.647	1.05 ± 0	1	0.252	0.642	1.27 ± 0	1	1.653	0.268
tetur13g02060	2.41 ± 0.1	1	15.116	0.018	3.38 ± 0.1	1	50.051	0.002	4.58 ± 0.3	1	44.133	0.003	7.61 ± 0.5	1	53.241	0.002	10.27 ± 0.5	1	55.815	0.002	15.45 ± 0.6	1	133.457	0	21.03	1	65.557	0.001	37.84 ± 0.8	1	819.849	0

## Sheet: Abamectin
Generation	5				10				15				20				25				30				35				40
	Fold change	df	F	P	Fold change	df	F	P	Fold change	df	F	P	Fold change	df	F	P	Fold change	df	F	P	Fold change	df	F	P	Fold change	df	F	P	Fold change	df	F	P
tetur11g04030	2.25 ± 0.2	1	13.275	0.022	2.68 ± 0.2	1	39.978	0.003	4.27 ± 0.5	1	42.38	0.003	6.07 ± 0.8	1	33.695	0.004	9.48 ± 1.4	1	33.621	0.004	15.13 ± 1.1	1	153.82	0	39.24 ± 3.6	1	68.631	0.001	71.38 ± 4.3	1	76.017	0.001
tetur11g04040	2.19 ± 0.2	1	20.78	0.01	2.72 ± 0.1	1	237.73	0	4.06 ± 0.4	1	57.838	0.002	505 ± 1.1	1	16.409	0.015	28.84 ± 0.8	1	28.842	0.006	31.97 ± 2.1	1	31.979	0.005	36.61 ± 4.3	1	68.373	0.001	65.91 ± 10.2	1	36.227	0.004
tetur09g04620	2.15 ± 0.2	1	14.984	0.018	2.69 ± 0.2	1	29.185	0.006	4.01 ± 0.5	1	29.53	0.006	4.35 ± 0.4	1	60.398	0.001	4.89 ± 0.5	1	58.512	0.002	6.15 ± 0.16	1	71.421	0.001	6.94 ± 0.8	1	52.931	0.002	7.62 ± 0.9	1	46.076	0.002
tetur01g10390	1.19 ± 0.07	1	6.029	0.07	2.25 ± 0.3	1	13.618	0.021	3.88 ± 0.3	1	55.655	0.002	3.84 ± 0.2	1	56.209	0.002	4.2 ± 0.4	1	45.532	0.003	5.01 ± 0.6	1	42.39	0.03	5.91 ± 0.8	1	37.317	0.004	7.13 ± 0.9	1	38.742	0.003
tetur03g09800	4.58 ± 0.5	1	44.133	0.003	6.07 ± 0.8	1	33.695	0.004	8.75 ± 1.1	1	47.896	0.002	10.51 ± 2.1	1	59.173	0.002	13.95 ± 2	1	41.614	0.003	19.73 ± 2.8	1	43.517	0.003	29.94 ± 4.1	1	48.963	0.002	70.26 ± 9.1	1	50.989	0.002
tetur28g01950	3.29 ± 0.5	1	15.316	0.017	5.11 ± 0.5	1	47.78	0.002	7.68 ± 1.1	1	36.31	0.004	8.45 ± 1	1	56.33	0.002	10.77 ± 1.3	1	50.245	0.001	15.15 ± 1.7	1	25.903	0.007	19.53 ± 2.1	1	44.397	0.003	30.71 ± 4.4	1	44.923	0.003
tetur04g04550	1.95 ± 0	1	16.198	0.016	2.5 ± 0.1	1	36.631	0.004	3.95 ± 0.2	1	88.1345	0.001	4.71 ± 0.5	1	32.486	0.005	7.79 ± 0.7	1	52.036	0.002	12.08 ± 1.5	1	60.795	0.001	20.55 ± 1.9	1	61.996	0.001	29.06 ± 2.4	1	63.868	0.001
tetur09g01930	2.13 ± 0.1	1	20.42	0.011	2.63 ± 0.2	1	27.736	0.006	3.62 ± 0.3	1	40.991	0.003	5.14 ± 0.4	1	44.428	0.003	8.12 ± 0.5	1	78.292	0.001	12.42 ± 1.2	1	44.284	0.003	22.45 ± 1.1	1	84.488	0.001	31.3 ± 1.2	1	50.59	0.002
tetur37g01090	1.2 ± 0	1	2.062	0.224	1.37 ± 0	1	7.397	0.053	1.49 ± 0.1	1	26.496	0.007	1.78 ± 0.1	1	14.097	0.02	3.18 ± 0.3	1	25.362	0.007	4.25 ± .3	1	54.119	0.002	4.01 ± 0.4	1	64.303	0.001	7.81 ± 04	1	48.499	0.002
tetur02g11400	1.23 ± 0	1	2.458	0.192	1.36 ± 0	1	4.901	0.091	1.78 ± 0.1	1	5.44	0.08	1.77 ± 0	1	19.179	0.012	3.45 ± 0.1	1	46.702	0.002	4.46 ± 0.2	1	47.067	0.002	5.39 ± 0.3	1	40.488	0.003	6.15 ± 0.5	1	71.421	0.001
tetur12g03910	1.25 ± 0	1	2.97	0.16	1.87 ± 0	1	11.358	0.028	2.57 ± 0.1	1	25.545	0.007	3.81 ± 0.2	1	38.361	0.003	5.58 ± 0.2	1	163.24	0	8.7 ± 0.4	1	79.772	0.001	17.82 ± 0.6	1	90.033	0.001	43.09 ± 1.9	1	58.253	0.002
tetur18g00230	1.09 ± 0	1	0.299	0.614	1.57 ± 0	1	13.462	0.021	2.47 ± 0.3	1	15.55	0.013	3.53 ± 0.4	1	15.265	0.017	5 ± 0.8	1	65.156	0.001	8.01 ± 1.2	1	36.988	0.004	12.3 ± 1.5	1	85.956	0.001	20.1 ± 1.8	1	55.13	0.002
tetur21g00940	1.51 ± 0	1	12.601	0.024	2.2 ± 0.1	1	15.534	0.017	3.49 ± 0.3	1	24.57	0.008	4.71 ± 0.5	1	32.486	0.005	7.57 ± 0.9	1	76.721	0.001	10.77 ± 1.3	1	58.061	0.002	18.41 ± 1.5	1	43.184	0.003	35 ± 1.8	1	57.615	0.002
tetur03g05300	1.53 ± 0	1	6.644	0.041	2.18 ± 0.1	1	29.722	0.006	3.39 ± 0.2	1	50.051	0.002	5.14 ± 0.2	1	44.428	0.003	8.91 ± 0.6	1	79.643	0.001	14.13 ± 0.9	1	87.936	0.001	22.81 ± 0.8	1	256.246	0	36.47 ± 2	1	87.502	0.001
tetur01g03530	1.5 ± 0	1	3.356	0.042	1.84 ± 0	1	33.085	0.005	2.51 ± 0.1	1	22.129	0.009	3.84 ± 0.5	1	26.25	0.007	6.59 ± 0.6	1	73.289	0.001	8.7 ± 0.6	1	122.861	0	11.27 ± 0.9	1	60.009	0.001	16.78 ± 0.8	1	40.74	0.002
tetur01g05940	2.78 ± 0.2	1	35.034	0.004	3.15 ± 0.3	1	47.072	0.002	3.97 ± 0.3	1	51.757	0.002	5.24 ± 0.4	1	58.958	0.002	9.9 ± 0.6	1	82.477	0.001	13.03 ± 0.7	1	44.671	0.003	25.59 ± 0.8	1	303.006	0	47.09 ± 3.5	1	74.907	0.001
tetur13g02010	1.57 ± 0	1	6.396	0.065	2.15 ± 0	1	28.988	0.006	2.34 ± 0.2	1	22.188	0.009	3.89 ± 0.2	1	78.137	0.001	4.75 ± 0.5	1	56.095	0.002	7.24 ± 0.8	1	30.562	0.005	10.61 ± 0.9	1	59.297	0.002	18.12 ± 1.6	1	45.1	0.003
tetur04g06390	1.35 ± 0	1	4.665	0.097	1.62 ± 0	1	3.704	0.127	1.92 ± 0	1	11.015	0.029	2.51 ± 0.1	1	22.129	0.009	3.08 ± 0.2	1	46.386	0.002	3.84 ± 0.6	1	45.788	0.002	4.65 ± 0.7	1	31.173	0.005	6.15 ± 0.8	1	71.421	0.001
tetur13g02060	2.63 ± 0.1	1	27.736	0.006	3.97 ± 0.1	1	50.416	0.002	6.04 ± 0.4	1	66.128	0.0014	8.43 ± 0.6	1	101.485	0.001	14.64 ± 0.8	1	35.259	0.004	19.17 ± 0.9	1	61.542	0.001	30.3 ± 1.2	1	95.225	0.001	47.56 ± 3.3	1	41.137	0.003
