# Supplementary material for: Beauvericin potentiates the activity of pesticides by neutralizing the ATP-binding cassette transporters in arthropods
Source: Sci Rep. 2021 May 25;11:10865. doi: 10.1038/s41598-021-89622-5 (PMC8149815; doi:10.1038/s41598-021-89622-5)
Supplement: Supplementary file 3 — Supplementary Table S3. [file 41598_2021_89622_MOESM3_ESM.xlsx]

## Sheet: Sheet1
Beauvericin potentiates the activity of pesticides by neutralizing the ATP-binding cassette transporters in arthropods
Charbel Al Khoury1,*, Nemer Nabil2, Nemer Georges3,4
1Department of Natural Sciences, School of Arts and Sciences, Lebanese American University, Byblos Campus, P.O. Box 36, Byblos, Lebanon
2Department of Agriculture and Food Engineering, Holy Spirit University of Kaslik, P.O. Box 446, Jounieh, Lebanon
3Department of Biochemistry and Molecular Genetics, Faculty of Medicine, American University of Beirut, P.O. Box 110236 Beirut, Lebanon
4Division of Genomics and Translational Biomedicine, College of Health and Life Sciences, Hamad Bin Khalifa University, P.O. Box 34110 Doha, Qatar
Residues from the internal cavity of ABC transporters that interact with BEA
GENE ID: tetur11g04030					GENE ID: tetur11g04040					GENE ID: tetur01g10390					GENE ID: tetur03g09800					GENE ID: tetur09g04620					GENE ID: tetur28g01950
Residue	Type	Atom	Distance (Å)		Residue	Type	Atom	Distance (Å)		Residue	Type	Atom	Distance (Å)		Residue	Type	Atom	Distance (Å)		Residue	Type	Atom	Distance (Å)		Residue	Type	Atom	Distance (Å)
M2	hydrophob	c44	3.4634		Y961	hbond	o8	2.88944		K315	hydrophob	c20	4.11862		Q338	hbond	o2	2.84709		H567	hbond	o5	2.98012		F328	hydrophob	c36	3.5401
F6	hydrophob	c9	3.13764		R79	hydrophob	c33	3.6798		V322	hydrophob	c25	3.45688		V301	hydrophob	c15	3.98517		Q316	hydrophob	c5	4.27581		S357	hydrophob	c21	4.48631
T146	hydrophob	c38	3.9961		M82	hydrophob	c38	3.57124		Q359	hydrophob	c33	4.25799		S304	hydrophob	c14	3.5825		S564	hydrophob	c9	4.24884		N360	hydrophob	c33	3.80285
Y257	hydrophob	c14	3.92826		M352	hydrophob	c29	3.32932		S360	hydrophob	c40	4.27977		P305	hydrophob	c14	3.87642		I568	hydrophob	c8	3.85365		I361	hydrophob	c25	3.61406
I286	hydrophob	c15	4.12869		M735	hydrophob	c24	3.78157		D363	hydrophob	c40	3.81326		L308	hydrophob	c6	3.69714		Q570	hydrophob	c29	4.45357		G364	hydrophob	c30	3.27019
L287	hydrophob	c3	3.68188		L873	hydrophob	c45	4.07257		E367	hydrophob	c10	3.93861		M331	hydrophob	c9	3.66257		F571	hydrophob	c43	3.71629		N741	hydrophob	c45	4.08732
L290	hydrophob	c29	3.38304		L876	hydrophob	c45	3.61561		F425	hydrophob	c14	3.29772		S335	hydrophob	c7	4.33071		D960	hydrophob	c23	4.4134		L742	hydrophob	c9	3.89923
S291	hydrophob	c38	4.03122		L877	hydrophob	c8	3.17177		S428	hydrophob	c21	4.12093		S339	hydrophob	c21	4.09463		K994	hydrophob	c29	4.01805		T744	hydrophob	c36	3.46049
N294	hydrophob	c39	4.07164		A880	hydrophob	c5	3.55303		Q432	hydrophob	c44	4.49611		D342	hydrophob	c24	3.60888		L1064	hydrophob	c39	4.09896		S745	hydrophob	c44	4.20031
T879	hydrophob	c45	3.88025		S957	hydrophob	c44	3.88076		P577	hydrophob	c23	3.86555		M555	hydrophob	c25	3.80704		C1065	hydrophob	c21	4.43174		Y774	hydrophob	c36	4.17612
F880	hydrophob	c45	3.36697		F958	hydrophob	c39	3.27469		F580	hydrophob	c15	3.20071		Q1162	hydrophob	c45	3.815		Q1068	hydrophob	c25	4.46116		R855	hydrophob	c7	3.89312
Y883	hydrophob	c6	3.13846		T990	hydrophob	c45	3.77409		E1201	hydrophob	c35	3.58612		G1165	hydrophob	c44	3.57915		S1207	hydrophob	c20	3.82945		L858	hydrophob	c9	3.66714
F909	hydrophob	c8	4.17896		M991	hydrophob	c30	3.66471		N1205	hydrophob	c45	4.31368		N1166	hydrophob	c44	3.88282		E1211	hydrophob	C24	3.45755		S859	hydrophob	c6	3.96009
M913	hydrophob	c14	3.58321		A993	hydrophob	C31	3.6547		M1239	hydrophob	c29	3.31304		S1196	hydrophob	c3	3.93677		W1214	hydrophob	c39	3.39705		Q994	hydrophob	c10	4.07888
I916	hydrophob	c25	3.64318		A994	hydrophob	c22	3.77524		M1243	hydrophob	c9	3.45843		S1200	hydrophob	c40	3.64708							T997	hydrophob	c14	3.81579
Q920	hydrophob	c21	4.4183		Y995	hydrophob	c23	3.91017		R1246	hydrophob	c5	4.08627		S1203	hydrophob	c40	3.55263							I998	hydrophob	c4	3.49267
					G997	hydrophob	c9	3.66878		Y366	vw	o2	3.62925		M1204	hydrophob	c28	4.01877							M1001	hydrophob	c14	3.1827
					V998	hydrophob	c18	3.63417							R1207	hydrophob	c36	3.04085
